# Supplementary material for: Catastrophic outcomes of thrombus ‘bumper’ ball in neglected severe rheumatic mitral stenosis: report of three cases
Source: J Surg Case Rep. 2023 May 18;2023(5):rjad266. doi: 10.1093/jscr/rjad266 (PMC10198647; doi:10.1093/jscr/rjad266)
Supplement: video_rjad266 [file video_rjad266.zip]

Archive with 1 entries (1 files):
- video_rjad266.mov
